# Supplementary material for: Gender and Acceptance of E-Learning: A Multi-Group Analysis Based on a Structural Equation Model among College Students in Chile and Spain
Source: PLoS One. 2015 Oct 14;10(10):e0140460. doi: 10.1371/journal.pone.0140460 (PMC4605762; doi:10.1371/journal.pone.0140460)
Supplement: S1 Dataset — (XLS) [file pone.0140460.s001.xls]

## Sheet: Data
		PU				PEOU				PCE				ENJ			RES			BI			USE	GENDER (1=MAN)	AGE	YEARS_UNI	COUNTRY
ID	UNIVERSITY	PU1	PU2	PU3	PU4	PEOU1	PEOU2	PEOU3	PEOU4	PCE1	PCE2	PCE3	PCE4	ENJ1	ENJ2	ENJ3	RES1	RES2	RES3	BI1	BI2	BI3	USE	GENDER	AGE	YEARS	COUNTRY
1	Sevilla	1	2	2	2	2	3	3	2	3	2	3	4	3	2	3	3	2	3	2	3	2	33	2	61	5	SPAIN
2	Sevilla	4	4	4	5	5	5	5	5	4	5	5	4	4	4	3	4	4	5	4	5	5	70	2	21	3	SPAIN
3	Sevilla	5	5	5	5	5	5	5	5	5	5	5	5	4	5	4	5	5	5	5	5	5	160	2	31	10	SPAIN
4	Sevilla	3	3	3	4	4	5	5	5	4	5	4	3	3	3	3	4	4	3	4	3	3	60	2	22	4	SPAIN
5	Sevilla	5	5	5	5	5	5	4	4	4	5	5	5	4	4	4	5	5	5	5	5	5	60	1	26	1	SPAIN
6	Sevilla	5	5	5	5	5	5	5	5	5	5	5	5	3	3	3	3	3	3	1	1	5	50	2	33	8	SPAIN
7	Sevilla	4	4	3	4	5	5	5	5	5	5	5	5	3	4	3	4	4	4	5	5	5	45	1	21	3	SPAIN
8	Sevilla	5	5	5	5	5	5	5	5	5	5	5	5	3	4	3	3	3	4	4	5	5	120	2	23	6	SPAIN
9	Sevilla	4	4	4	4	5	5	5	5	5	5	5	5	2	4	1	3	3	3	1	5	5	60	2	25	3	SPAIN
10	Sevilla	5	4	4	5	4	5	5	4	4	4	4	3	3	3	3	4	4	4	5	5	5	90	1	25	5	SPAIN
11	Sevilla	3	4	5	5	5	5	5	3	5	4	4	3	4	4	3	4	5	5	3	5	5	120	2	38	13	SPAIN
12	Sevilla	4	4	4	5	5	5	5	5	4	5	4	5	4	4	4	4	4	4	5	5	5	60	2	28	6	SPAIN
13	Sevilla	4	4	4	4	3	4	4	4	4	4	4	5	3	4	3	4	4	4	5	5	5	100	1	25	8	SPAIN
14	Sevilla	3	3	4	5	4	5	5	4	5	5	5	4	4	4	4	4	4	4	5	5	5	120	1	23	3	SPAIN
15	Sevilla	4	3	3	5	5	5	5	5	4	5	4	3	3	4	3	3	4	4	3	3	5	120	1	27	5	SPAIN
16	Sevilla	4	3	4	4	4	3	4	5	4	4	5	4	4	4	5	4	5	3	5	5	5	180	1	25	4	SPAIN
17	Sevilla	4	4	4	4	4	4	4	4	4	4	4	5	4	4	3	4	4	3	5	5	1	140	2	22	3	SPAIN
18	Sevilla	4	4	4	5	4	4	4	3	3	4	4	4	3	4	3	5	5	4	5	5	5	30	2	34	5	SPAIN
19	Sevilla	5	5	5	5	5	5	5	4	5	5	5	3	3	3	3	1	5	4	5	5	5	30	2	23	5	SPAIN
20	Sevilla	4	4	4	4	4	5	5	5	5	5	5	5	4	4	3	4	4	4	5	5	5	100	2	22	3	SPAIN
21	Sevilla	5	4	4	4	4	5	5	3	5	5	4	5	1	2	2	3	3	3	5	3	5	150	2	23	6	SPAIN
22	Sevilla	5	4	4	5	5	5	5	5	5	5	5	5	3	5	3	5	5	4	4	5	5	30	2	21	3	SPAIN
23	Sevilla	3	3	3	5	5	5	5	5	5	5	5	5	4	4	3	3	3	2	5	5	5	30	2	21	4	SPAIN
24	Sevilla	5	4	4	5	5	5	5	5	5	5	5	5	4	4	3	5	5	5	5	5	5	150	2	21	3	SPAIN
25	Sevilla	4	4	4	4	3	4	4	4	4	3	4	2	3	3	3	4	4	4	4	4	3	30	2	25	5	SPAIN
26	Sevilla	4	4	4	4	5	4	5	4	3	3	4	3	4	3	4	3	4	4	3	4	4	120	1	20	3	SPAIN
27	Sevilla	4	3	3	4	4	4	4	4	4	2	5	3	2	4	2	4	4	4	4	4	4	60	2	23	4	SPAIN
28	Sevilla	4	5	4	4	5	5	5	5	4	4	-1	4	3	4	1	3	3	2	3	3	3	150	2	23	4	SPAIN
29	Sevilla	4	4	3	5	4	5	5	5	4	5	5	5	3	4	3	4	5	4	4	5	5	80	2	25	7	SPAIN
30	Sevilla	1	2	1	3	2	3	5	5	2	3	3	5	1	1	1	3	2	2	3	3	3	10	2	21	3	SPAIN
31	Sevilla	3	3	3	4	4	5	4	4	4	5	5	3	3	3	3	3	3	3	4	4	4	15	2	22	5	SPAIN
32	Sevilla	4	4	4	4	4	5	5	5	5	5	5	5	3	4	3	4	3	4	5	5	5	90	2	21	4	SPAIN
33	Sevilla	4	3	3	3	4	4	4	3	3	4	4	3	2	2	3	3	4	3	3	4	3	60	1	20	3	SPAIN
34	Sevilla	4	4	4	4	4	5	5	5	5	5	5	5	2	3	3	3	3	1	5	5	5	30	1	48	2	SPAIN
35	Sevilla	4	4	4	5	5	5	5	4	4	4	4	5	3	3	3	4	4	4	5	5	5	150	2	24	5	SPAIN
36	Sevilla	4	4	4	5	5	5	5	4	4	4	4	5	3	3	3	4	4	4	5	5	5	150	2	24	5	SPAIN
37	Sevilla	4	3	3	3	5	5	5	5	4	5	5	1	3	3	2	4	4	4	5	5	5	30	2	27	8	SPAIN
38	Sevilla	4	4	4	4	5	5	5	4	4	4	4	3	1	3	2	3	3	3	3	3	3	20	1	20	3	SPAIN
39	Sevilla	5	3	4	5	5	5	5	5	4	5	5	5	3	4	3	4	2	5	4	4	5	20	1	21	3	SPAIN
40	Sevilla	5	4	4	5	4	5	5	5	4	5	5	5	3	4	3	4	3	3	5	5	5	110	2	23	5	SPAIN
41	Sevilla	4	4	4	5	5	5	5	4	4	4	5	3	3	3	3	4	4	3	4	4	4	420	1	22	3	SPAIN
42	Sevilla	2	2	2	3	3	3	3	3	3	3	3	3	3	3	3	3	3	3	3	3	3	300	1	29	4	SPAIN
43	Sevilla	5	5	5	4	4	4	5	4	4	4	4	2	3	4	3	4	4	4	5	5	5	90	1	25	5	SPAIN
44	Sevilla	4	4	5	5	5	5	5	5	5	5	5	5	4	4	3	4	4	4	5	5	5	100	2	23	4	SPAIN
45	Sevilla	3	3	3	4	4	5	5	4	3	3	3	3	2	3	2	3	3	3	4	4	4	60	2	20	3	SPAIN
46	Sevilla	5	4	5	5	5	5	5	2	3	5	5	4	2	4	2	3	3	3	5	3	4	300	2	23	5	SPAIN
47	Sevilla	4	4	4	4	4	3	4	3	4	4	4	3	4	4	3	4	4	4	4	3	4	40	2	22	4	SPAIN
48	Sevilla	3	4	4	3	3	3	4	3	4	3	3	3	3	3	3	3	3	4	4	4	4	60	2	21	3	SPAIN
49	Sevilla	5	3	3	5	5	5	5	5	5	5	5	5	2	4	3	4	4	4	5	5	5	100	1	21	3	SPAIN
50	Sevilla	3	4	4	3	3	4	4	3	3	4	4	2	3	3	4	3	2	2	3	3	3	50	1	20	3	SPAIN
51	Sevilla	3	3	3	3	5	5	5	4	4	4	4	3	3	3	3	4	4	4	4	5	5	35	2	20	3	SPAIN
52	Sevilla	4	4	3	3	4	4	4	2	1	3	3	5	2	2	2	3	3	3	4	4	4	100	1	23	6	SPAIN
53	Sevilla	4	4	4	5	4	4	4	4	4	3	3	5	4	4	3	4	4	4	5	5	5	90	2	21	3	SPAIN
54	Sevilla	4	4	4	5	5	5	5	5	3	4	4	4	3	3	3	4	4	4	5	5	5	300	1	21	3	SPAIN
55	Sevilla	5	5	5	5	5	5	5	5	5	5	5	5	2	4	3	5	5	5	5	5	5	-1	2	28	4	SPAIN
56	Sevilla	4	4	5	5	5	4	5	3	3	4	4	5	2	3	2	5	5	5	5	5	5	60	1	22	4	SPAIN
57	Sevilla	4	4	4	4	4	4	4	3	3	3	3	5	1	2	1	3	3	3	4	4	4	120	2	26	8	SPAIN
58	Sevilla	4	4	4	4	4	4	4	3	3	3	3	5	1	2	1	3	3	3	4	4	4	120	2	26	8	SPAIN
59	Sevilla	5	4	4	5	5	5	5	4	4	5	4	4	3	3	3	4	4	4	4	4	4	35	2	23	4	SPAIN
60	Sevilla	2	2	2	2	4	4	4	4	3	1	2	3	2	2	1	3	3	3	2	3	3	20	1	20	3	SPAIN
61	Sevilla	3	4	3	4	3	4	4	4	3	3	3	4	2	3	2	3	3	2	3	3	2	120	1	22	3	SPAIN
62	Sevilla	4	4	4	4	3	4	4	4	3	5	4	4	4	4	4	4	4	4	3	4	5	5	2	22	1	SPAIN
63	Sevilla	4	4	1	5	5	5	5	2	4	5	5	5	3	3	1	4	3	4	5	5	1	60	1	27	3	SPAIN
64	Sevilla	3	3	3	3	4	4	3	3	3	4	4	3	3	3	3	2	4	2	2	2	2	120	2	25	4	SPAIN
65	Sevilla	3	3	3	3	4	4	3	3	3	4	4	3	3	3	3	2	4	2	2	2	2	120	2	25	4	SPAIN
66	Sevilla	2	2	4	4	3	3	3	2	3	2	3	4	2	2	2	3	2	2	5	5	5	60	2	23	3	SPAIN
67	Sevilla	2	3	4	5	4	4	4	3	4	4	4	4	3	4	2	3	3	3	4	4	4	80	2	22	4	SPAIN
68	Sevilla	4	3	3	4	5	5	5	5	4	4	4	4	4	4	3	3	4	4	4	4	4	45	1	21	4	SPAIN
69	Sevilla	3	5	4	5	4	4	4	4	4	2	4	5	4	4	3	4	4	4	4	4	3	120	1	25	6	SPAIN
70	Sevilla	4	4	4	4	5	5	5	4	3	4	4	5	3	3	3	3	3	3	5	5	5	60	1	22	4	SPAIN
71	Sevilla	3	3	3	4	5	5	5	5	4	4	4	4	3	3	3	3	3	3	4	3	4	210	2	21	4	SPAIN
72	Sevilla	3	3	2	3	4	5	5	4	5	5	5	5	2	3	2	4	3	3	3	3	4	60	1	24	6	SPAIN
73	Sevilla	4	4	3	4	5	5	4	4	4	5	4	5	3	4	3	2	3	4	4	4	4	120	2	25	3	SPAIN
74	Sevilla	4	4	4	5	3	2	2	2	4	4	3	3	3	3	3	3	3	3	4	4	4	30	2	20	1	SPAIN
75	Sevilla	5	5	4	5	5	5	5	4	4	4	4	3	3	4	4	3	4	4	5	5	5	180	2	22	4	SPAIN
76	Sevilla	4	4	3	3	5	5	5	5	5	5	4	3	2	2	1	4	3	3	5	4	5	60	1	21	3	SPAIN
77	Sevilla	3	3	3	4	2	2	2	2	2	4	4	2	2	2	2	2	2	2	2	3	3	30	1	24	6	SPAIN
78	Sevilla	2	2	2	2	3	3	4	3	4	4	4	5	3	3	3	2	2	2	4	4	2	30	1	41	2	SPAIN
79	Sevilla	3	3	3	3	3	3	3	3	3	3	3	3	2	2	2	2	2	2	2	2	2	30	2	28	12	SPAIN
80	Sevilla	4	3	2	5	3	4	4	4	2	4	4	4	2	3	3	3	3	3	3	4	4	120	2	28	4	SPAIN
81	Sevilla	4	4	4	5	4	4	4	4	4	4	4	5	4	4	4	4	4	4	5	5	5	120	2	21	3	SPAIN
82	Sevilla	4	4	4	4	4	5	5	1	1	4	4	5	3	3	3	3	3	3	5	5	3	50	1	45	3	SPAIN
83	Sevilla	3	4	4	3	5	5	5	4	5	5	5	4	3	3	4	4	4	4	5	5	5	300	2	21	3	SPAIN
84	Sevilla	4	3	3	4	4	5	5	4	4	5	4	4	4	4	3	3	4	4	5	5	5	30	2	22	5	SPAIN
85	Sevilla	4	3	3	4	4	3	4	4	3	5	4	3	2	3	2	3	3	2	4	4	4	20	1	22	5	SPAIN
86	Sevilla	4	4	4	5	5	5	5	4	4	5	5	3	4	4	4	4	4	4	4	4	4	250	2	36	5	SPAIN
87	Sevilla	4	4	4	5	5	5	5	5	3	4	4	5	5	5	5	5	3	5	5	5	1	80	2	23	5	SPAIN
88	Sevilla	4	5	3	4	4	5	4	2	4	4	4	5	2	3	2	4	4	3	4	4	4	45	2	21	3	SPAIN
89	Sevilla	4	4	4	5	4	1	4	4	4	4	4	2	3	3	3	4	4	4	4	4	4	30	2	22	3	SPAIN
90	Sevilla	4	3	4	4	4	5	5	4	4	4	5	4	5	4	4	4	4	4	4	5	5	15	1	21	3	SPAIN
91	Sevilla	4	4	4	5	4	4	4	4	4	4	4	4	2	3	2	4	4	4	2	2	2	180	2	22	3	SPAIN
92	Sevilla	4	4	4	4	5	5	5	5	4	4	5	1	4	4	5	4	4	4	5	4	4	4	2	24	3	SPAIN
93	Sevilla	4	4	4	5	4	4	5	4	4	5	4	3	3	3	3	3	3	4	5	4	5	5	2	24	6	SPAIN
94	Sevilla	4	3	3	4	4	4	4	1	4	1	3	4	3	2	2	3	3	3	4	5	4	20	2	24	6	SPAIN
95	Sevilla	4	3	3	3	5	5	5	5	5	5	5	5	3	4	3	4	4	4	5	-1	5	4	2	23	5	SPAIN
96	Sevilla	3	3	3	4	5	5	5	4	4	5	5	5	3	3	3	4	4	3	4	4	4	30	2	21	3	SPAIN
97	Sevilla	4	3	3	4	4	4	4	3	3	3	3	3	3	4	3	3	3	3	4	3	3	120	2	24	4	SPAIN
98	Sevilla	4	4	3	5	4	5	5	3	4	5	5	5	4	4	4	4	5	4	5	5	5	600	2	23	4	SPAIN
99	Sevilla	5	5	5	5	5	5	5	4	4	5	3	5	4	4	4	5	5	5	5	5	5	45	2	25	5	SPAIN
100	Sevilla	4	3	3	5	3	4	4	3	4	3	4	4	3	4	2	4	3	2	4	3	4	15	1	23	3	SPAIN
101	Sevilla	4	4	4	4	5	5	5	5	5	5	5	5	3	4	3	3	2	3	5	5	5	60	2	22	4	SPAIN
102	Sevilla	3	3	3	4	4	4	3	3	4	4	4	4	3	3	2	3	3	4	4	4	4	15	1	23	5	SPAIN
103	Sevilla	5	4	4	5	4	4	4	4	3	4	4	4	4	4	3	3	2	2	5	5	5	150	2	23	5	SPAIN
104	Sevilla	5	5	5	5	5	5	5	5	5	5	5	5	3	5	3	5	5	3	5	5	5	15	2	28	1	SPAIN
105	Sevilla	4	5	3	5	4	4	4	4	4	3	4	5	3	4	4	4	3	4	4	5	5	90	1	22	3	SPAIN
106	Sevilla	4	4	4	5	4	4	4	3	3	3	4	3	2	3	3	3	4	3	4	4	3	-1	2	21	4	SPAIN
107	Sevilla	3	3	3	4	5	5	4	4	5	5	5	5	2	4	2	3	5	4	5	5	5	60	2	22	5	SPAIN
108	Sevilla	4	4	3	3	4	4	4	4	5	5	5	1	4	4	4	4	4	3	5	5	5	90	1	24	4	SPAIN
109	Sevilla	4	4	3	4	4	5	3	2	4	4	4	3	1	2	1	4	4	2	4	4	5	120	1	24	5	SPAIN
110	Sevilla	5	4	5	4	3	4	4	4	3	4	4	1	5	4	4	4	4	5	3	4	3	30	2	22	4	SPAIN
111	Sevilla	3	3	4	4	4	4	4	4	3	5	4	4	3	3	3	3	3	3	3	3	3	400	2	21	3	SPAIN
112	Sevilla	4	4	4	5	4	5	5	3	4	5	4	4	3	3	3	4	4	3	4	4	4	50	2	23	4	SPAIN
113	Sevilla	1	1	1	5	1	5	5	2	1	1	5	5	3	2	1	1	3	1	5	5	3	5	1	25	7	SPAIN
114	Sevilla	5	5	5	5	4	4	4	3	4	4	4	5	2	2	1	4	4	4	4	4	1	90	1	28	7	SPAIN
115	Sevilla	3	3	3	4	5	5	5	5	4	4	5	4	3	3	3	3	3	4	4	3	3	60	2	22	4	SPAIN
116	Sevilla	3	4	4	4	3	4	4	4	4	4	4	5	3	3	4	3	3	4	3	3	5	240	2	25	7	SPAIN
117	Sevilla	4	4	4	4	5	5	5	5	4	4	4	5	3	3	3	4	4	4	5	5	5	180	2	25	6	SPAIN
118	Sevilla	4	3	4	4	4	4	4	4	4	5	5	5	3	3	3	4	4	4	5	5	-1	15	2	24	6	SPAIN
119	Sevilla	4	4	4	5	5	5	5	4	4	4	5	5	4	4	3	4	4	4	4	5	1	30	2	27	7	SPAIN
120	Sevilla	3	3	3	4	4	4	4	4	4	5	5	1	2	2	2	3	3	1	4	5	4	30	2	22	5	SPAIN
121	Sevilla	4	4	4	4	3	3	3	3	2	2	2	2	2	2	2	2	2	1	5	5	2	60	2	23	5	SPAIN
122	Sevilla	4	4	3	4	5	5	5	4	4	4	4	5	3	4	3	4	3	4	5	5	5	30	1	23	5	SPAIN
123	Sevilla	3	3	3	4	5	5	5	4	3	4	4	5	2	3	2	2	4	3	4	5	5	20	1	25	7	SPAIN
124	Sevilla	4	4	4	4	4	4	5	4	4	4	4	3	2	2	2	4	3	4	4	4	3	120	2	22	4	SPAIN
125	Sevilla	4	4	4	4	4	4	4	3	3	4	4	4	2	3	2	3	3	3	3	3	3	20	2	19	1	SPAIN
126	Sevilla	3	4	2	4	3	4	5	3	4	3	4	4	4	2	3	3	4	3	2	3	1	40	1	20	2	SPAIN
127	Sevilla	3	4	3	4	4	5	5	5	4	-1	4	3	3	4	3	4	4	3	4	4	4	-1	2	21	3	SPAIN
128	Sevilla	3	4	5	4	4	3	4	3	3	4	4	3	3	4	3	-1	4	3	3	3	4	60	1	23	3	SPAIN
129	Sevilla	4	3	4	5	5	5	5	4	4	4	3	3	3	3	4	-1	4	4	3	4	3	60	1	24	0.5	SPAIN
130	Sevilla	2	3	2	2	4	4	4	4	2	3	4	3	3	3	2	4	4	3	4	4	5	120	2	24	4	SPAIN
131	Sevilla	4	4	4	4	5	5	5	4	4	4	4	5	3	3	2	3	3	2	5	5	5	250	1	25	3	SPAIN
132	Sevilla	5	5	4	5	5	5	5	4	5	4	5	4	4	4	3	5	5	4	5	5	5	360	2	20	3	SPAIN
133	Sevilla	4	3	3	5	4	4	4	4	4	4	4	5	5	5	3	4	4	4	3	4	4	60	1	22	3	SPAIN
134	Sevilla	4	4	4	5	4	4	4	4	-1	-1	4	5	5	5	5	4	3	2	5	1	1	40	2	33	3	SPAIN
135	Sevilla	4	3	3	4	5	5	5	4	4	4	4	3	3	4	3	5	5	4	5	5	5	-1	2	23	3	SPAIN
136	Sevilla	4	3	3	4	3	4	4	3	3	4	4	2	3	3	3	3	3	3	3	3	3	10	2	22	4	SPAIN
137	Sevilla	3	2	2	2	4	4	4	4	4	4	4	5	3	3	3	3	4	2	4	4	1	30	2	24	7	SPAIN
138	Sevilla	4	4	4	5	5	5	5	5	5	3	5	5	3	4	4	5	4	4	5	5	5	100	2	22	2	SPAIN
139	Sevilla	4	3	3	3	4	5	5	4	4	4	4	3	4	4	3	4	4	4	4	4	5	50	1	21	3	SPAIN
140	Sevilla	5	5	4	5	5	5	5	5	3	5	5	4	4	4	3	5	4	3	5	5	5	120	2	21	4	SPAIN
141	Sevilla	4	3	3	4	4	5	5	4	4	5	4	4	3	4	3	4	4	4	4	4	2	30	2	21	3	SPAIN
142	Sevilla	4	4	4	5	4	4	4	4	4	5	4	3	4	4	4	4	4	4	4	4	4	20	2	21	3	SPAIN
143	Sevilla	3	2	4	5	4	5	4	3	4	4	4	5	3	4	3	3	3	3	5	5	5	40	2	21	3	SPAIN
144	Sevilla	4	3	4	5	4	5	5	4	3	4	5	4	3	4	3	3	4	2	5	5	5	25	2	24	3	SPAIN
145	Sevilla	5	5	5	5	5	5	5	4	4	5	5	4	4	3	3	3	4	3	5	5	5	180	2	31	11	SPAIN
146	Sevilla	4	4	4	4	4	4	4	2	4	4	4	3	4	4	4	2	2	2	4	4	4	60	2	27	8	SPAIN
147	Sevilla	1	1	1	3	5	5	5	5	4	-1	5	5	3	3	1	2	2	1	2	2	1	30	2	31	3	SPAIN
148	Sevilla	4	4	3	4	4	5	5	4	4	4	5	4	4	4	3	3	3	3	5	4	4	-1	2	28	3	SPAIN
149	Sevilla	4	4	4	5	4	4	4	4	4	4	4	3	3	3	2	4	2	4	5	5	5	30	2	28	8	SPAIN
150	Sevilla	4	3	3	4	5	5	5	4	4	5	4	5	3	4	3	4	4	4	5	5	5	60	2	22	3	SPAIN
151	Sevilla	4	4	4	4	5	5	5	5	5	4	5	4	3	4	3	4	4	4	5	5	5	30	1	47	2	SPAIN
152	Sevilla	5	4	3	5	5	5	5	4	3	5	4	3	3	4	3	4	3	3	4	4	4	75	1	32	9	SPAIN
153	Sevilla	4	3	3	3	4	5	5	4	4	4	5	1	3	4	3	4	4	4	5	5	5	30	2	24	3	SPAIN
154	Sevilla	5	4	4	5	5	5	5	4	5	5	5	5	3	3	3	4	4	3	5	5	3	30	2	22	4	SPAIN
155	Sevilla	5	4	4	5	4	5	5	4	5	5	5	5	3	4	3	4	3	4	5	5	3	30	1	24	5	SPAIN
156	Sevilla	5	5	5	5	4	3	4	3	3	3	3	3	3	4	3	3	3	3	3	3	3	30	1	23	3	SPAIN
157	Sevilla	5	4	4	4	5	5	5	3	4	5	4	5	4	4	4	5	2	4	5	4	5	40	2	22	5	SPAIN
158	Sevilla	4	3	3	4	4	4	4	4	4	-1	4	4	3	4	3	-1	-1	-1	-1	-1	-1	-1	1	34	10	SPAIN
159	Sevilla	4	4	3	4	4	4	4	3	4	3	4	3	4	4	5	4	4	4	4	5	5	30	1	23	4	SPAIN
160	Sevilla	4	4	4	4	4	5	5	3	4	4	4	3	4	4	4	2	3	2	4	4	4	25	1	24	4	SPAIN
161	Sevilla	2	2	2	2	3	4	4	2	3	4	3	4	2	3	2	2	3	2	3	2	3	-1	2	18	1	SPAIN
162	Sevilla	3	4	4	3	4	3	4	3	4	4	4	4	3	4	1	3	4	3	3	4	3	30	2	20	1	SPAIN
163	Sevilla	2	2	2	4	3	3	3	3	4	5	4	1	3	3	2	3	3	3	3	3	3	5	1	21	1	SPAIN
164	Sevilla	5	4	4	4	5	5	5	4	4	4	4	5	3	4	3	3	4	4	4	3	4	60	1	23	4	SPAIN
165	Sevilla	3	2	2	3	5	5	5	5	5	5	5	4	1	1	1	3	2	2	5	5	5	10	1	19	1	SPAIN
166	Sevilla	3	3	3	3	4	2	4	4	4	4	4	4	1	3	3	3	4	2	4	4	4	10	1	22	3	SPAIN
167	Sevilla	5	5	5	5	3	4	3	3	3	4	3	3	4	4	4	4	4	3	3	5	5	60	2	19	1	SPAIN
168	Sevilla	4	2	2	3	2	3	2	2	2	2	3	3	3	3	3	3	3	3	4	3	3	20	1	20	1	SPAIN
169	Sevilla	2	3	2	3	4	5	5	4	3	4	4	4	3	3	3	4	3	2	4	4	4	60	2	22	4	SPAIN
170	Sevilla	4	4	4	5	5	5	5	4	5	4	4	3	2	2	2	5	5	5	4	5	5	40	2	22	5	SPAIN
171	Sevilla	4	5	4	5	4	4	4	4	4	4	4	2	3	3	2	4	4	4	4	4	4	150	2	22	4	SPAIN
172	Sevilla	4	4	4	5	5	5	5	3	5	5	3	1	2	3	3	4	4	3	4	4	4	30	2	25	4	SPAIN
173	Sevilla	5	5	5	5	3	4	3	3	3	5	5	5	1	1	1	3	3	3	5	5	5	90	1	25	3	SPAIN
174	Sevilla	4	4	3	4	5	5	5	5	5	5	5	5	2	2	1	3	4	2	5	5	5	30	2	26	7	SPAIN
175	Sevilla	4	4	3	3	3	3	3	3	3	3	3	5	4	4	4	4	3	3	4	4	4	30	2	24	1	SPAIN
176	Sevilla	3	3	2	4	5	5	5	3	4	5	5	4	3	3	3	4	4	4	5	5	5	-1	2	21	4	SPAIN
177	Sevilla	4	3	3	4	4	4	4	4	4	4	4	3	3	4	3	3	4	3	4	5	5	70	2	20	3	SPAIN
178	Sevilla	4	3	4	5	5	5	5	5	4	4	4	3	4	4	4	4	4	4	4	4	4	50	2	22	5	SPAIN
179	Sevilla	3	3	2	4	4	4	4	3	4	4	4	4	2	4	2	2	3	3	4	4	4	60	2	22	5	SPAIN
180	Sevilla	3	1	1	1	5	5	5	5	1	5	5	5	1	1	1	3	3	1	5	5	5	35	1	26	5	SPAIN
181	Sevilla	4	4	3	4	5	5	5	5	5	5	5	5	3	4	3	4	4	4	2	5	5	25	2	25	6	SPAIN
182	Sevilla	5	4	4	4	4	4	5	4	4	5	5	3	4	4	4	4	4	5	5	5	5	300	2	23	5	SPAIN
183	Sevilla	5	5	5	5	4	4	4	4	3	4	2	5	4	4	3	5	5	4	5	5	5	300	2	22	5	SPAIN
184	Sevilla	3	4	3	4	4	4	4	4	4	4	4	3	3	3	3	4	4	3	4	3	4	60	2	23	6	SPAIN
185	Sevilla	3	4	4	5	5	5	5	5	4	4	4	5	3	4	3	5	5	4	4	4	5	50	1	23	5	SPAIN
186	Sevilla	3	4	4	4	4	5	4	2	3	3	4	3	3	3	3	4	4	3	4	4	5	70	2	24	6	SPAIN
187	Sevilla	3	4	3	4	4	4	2	2	1	3	4	4	2	3	3	4	3	3	4	4	5	60	1	26	8	SPAIN
188	Sevilla	4	4	4	4	4	4	3	3	5	5	5	5	3	4	3	4	3	4	5	5	5	300	1	23	4	SPAIN
189	Sevilla	3	4	4	4	4	4	5	5	3	2	3	5	3	3	3	4	4	3	4	3	4	30	2	23	4	SPAIN
190	Sevilla	4	3	3	5	4	3	3	5	4	3	4	5	5	5	5	4	5	5	5	5	4	200	1	25	6	SPAIN
191	Sevilla	5	5	4	5	5	4	5	5	4	4	4	4	5	5	4	4	4	4	5	5	5	180	1	30	5	SPAIN
192	Sevilla	3	4	4	4	4	4	4	4	4	4	4	5	4	4	4	4	4	4	4	4	4	200	2	21	3	SPAIN
193	Sevilla	4	4	2	3	4	5	5	5	5	4	5	5	1	3	3	-1	-1	-1	-1	-1	-1	-1	1	22	4	SPAIN
194	Sevilla	4	3	3	4	5	5	5	5	4	4	4	3	3	3	3	4	4	4	5	5	5	100	1	21	4	SPAIN
195	Sevilla	4	3	3	5	4	4	4	4	2	4	3	2	3	3	2	4	4	4	3	3	2	60	1	24	4	SPAIN
196	Sevilla	5	5	4	5	4	4	4	3	3	5	5	2	3	4	2	5	5	5	4	4	5	120	1	22	5	SPAIN
197	Sevilla	4	4	4	5	3	3	2	1	2	2	1	5	4	4	4	5	5	5	5	5	5	120	2	27	5	SPAIN
198	Sevilla	5	5	4	5	5	5	5	5	4	4	5	2	4	4	4	3	3	4	3	4	4	30	2	25	5	SPAIN
199	Sevilla	5	5	4	5	4	4	4	3	1	3	4	5	4	4	4	4	3	3	5	5	5	50	1	21	4	SPAIN
200	Sevilla	5	4	5	5	4	4	5	5	4	4	5	4	3	4	3	3	4	3	4	4	5	60	1	23	6	SPAIN
201	Sevilla	4	3	3	5	3	4	4	3	4	4	4	4	3	3	3	3	3	3	5	4	5	25	1	22	5	SPAIN
202	Sevilla	3	2	3	4	2	4	3	3	4	3	4	2	4	3	2	3	3	3	4	4	4	15	1	23	3	SPAIN
203	Sevilla	4	4	4	5	4	4	5	4	2	4	4	3	4	4	3	4	4	4	5	5	5	200	2	24	6	SPAIN
204	Sevilla	4	4	4	4	4	4	4	4	3	4	3	4	3	3	3	4	4	4	4	4	4	90	1	27	8	SPAIN
205	Sevilla	4	4	4	4	3	2	3	2	5	5	5	5	2	2	2	2	2	2	5	4	5	30	1	23	6	SPAIN
206	Sevilla	4	3	3	4	2	3	2	3	3	3	2	4	3	2	2	2	2	2	4	4	5	-1	2	25	4	SPAIN
207	Sevilla	1	1	1	1	1	1	1	1	1	1	-1	5	1	1	1	1	1	1	3	3	3	5	1	-1	-1	SPAIN
208	Sevilla	4	4	4	4	5	5	5	4	5	4	4	5	3	4	3	4	4	4	4	4	4	30	2	25	5	SPAIN
209	Sevilla	4	4	4	5	5	5	5	5	5	5	5	5	3	5	3	5	5	5	5	5	5	-1	2	21	4	SPAIN
210	Sevilla	4	4	4	5	5	5	5	5	5	5	5	5	3	5	3	5	5	5	5	5	5	-1	2	21	4	SPAIN
211	Sevilla	5	5	5	5	4	4	5	4	4	5	5	5	3	4	3	5	5	4	5	5	5	45	2	27	5	SPAIN
212	Sevilla	2	3	3	3	4	4	4	4	4	4	5	4	3	4	3	3	3	3	4	5	5	70	1	35	4	SPAIN
213	Sevilla	5	4	4	5	5	5	5	5	5	5	5	5	4	4	4	5	4	4	5	5	5	840	2	23	5	SPAIN
214	Sevilla	4	4	5	4	5	5	5	4	4	4	4	4	4	4	4	4	4	4	4	5	5	180	2	26	7	SPAIN
215	Sevilla	2	3	3	3	4	4	5	3	2	4	3	4	2	2	2	2	2	1	-1	-1	-1	70	2	21	4	SPAIN
216	Sevilla	5	5	5	5	5	3	5	4	5	5	5	3	5	5	5	5	3	5	5	5	5	180	2	29	9	SPAIN
217	Sevilla	5	4	3	3	4	4	4	4	4	4	4	4	2	3	2	4	4	4	3	-1	5	30	1	24	5	SPAIN
218	Sevilla	-1	5	5	5	5	5	5	5	4	4	4	1	4	4	4	3	4	3	3	4	-1	60	2	28	10	SPAIN
219	Sevilla	5	5	5	4	4	4	4	4	4	5	4	1	3	4	3	4	4	4	5	5	5	40	1	22	4	SPAIN
220	Sevilla	5	5	5	5	4	4	5	3	4	5	4	3	4	4	4	4	3	3	4	4	5	30	2	22	4	SPAIN
221	Sevilla	4	3	4	4	5	5	5	5	3	4	4	2	3	4	3	4	4	4	4	4	4	60	1	20	3	SPAIN
222	Sevilla	5	3	3	4	5	3	5	4	4	5	4	5	3	3	3	3	3	4	5	5	5	90	2	21	3	SPAIN
223	Sevilla	5	5	5	5	5	5	5	5	5	4	4	5	4	4	3	4	4	4	5	5	5	45	2	24	4	SPAIN
224	Sevilla	4	4	4	4	5	5	5	4	4	4	5	4	2	3	2	3	3	2	4	4	5	150	1	35	4	SPAIN
225	Sevilla	3	3	3	4	3	4	4	3	4	4	4	4	3	3	2	3	4	3	4	3	3	30	1	23	3	SPAIN
226	Sevilla	4	4	4	4	4	4	4	4	4	4	4	5	4	4	4	4	4	3	4	4	4	420	2	24	5	SPAIN
227	Sevilla	4	4	4	4	4	4	4	4	3	4	4	3	3	3	3	3	4	3	4	4	3	30	2	22	3	SPAIN
228	Sevilla	3	4	3	3	5	5	5	2	3	4	4	5	3	3	3	3	3	3	4	4	4	60	2	23	4	SPAIN
229	Sevilla	5	5	5	5	4	5	4	4	4	4	4	5	3	3	3	3	4	3	5	5	5	30	1	52	3	SPAIN
230	Sevilla	5	5	5	5	3	4	4	3	2	3	4	5	4	4	3	4	3	3	5	5	5	20	2	30	2	SPAIN
231	Chile	3	3	3	3	3	5	5	5	4	5	5	3	3	3	3	1	1	1	3	3	2	15	1	25	6	CHILE
232	Chile	5	4	4	5	5	4	5	5	4	4	5	1	5	5	5	5	4	4	4	4	4	90	1	21	4	CHILE
233	Chile	5	5	5	5	5	5	5	4	3	4	4	4	4	4	4	4	3	3	4	4	4	30	2	23	6	CHILE
234	Chile	5	5	5	5	5	5	5	5	5	5	5	3	5	5	5	5	5	5	5	5	5	70	1	24	6	CHILE
235	Chile	5	5	5	5	5	5	5	5	5	5	5	1	5	5	5	1	1	1	5	5	5	90	1	26	6	CHILE
236	Chile	4	4	3	4	4	3	3	3	5	5	1	3	3	3	3	3	3	3	5	5	5	90	1	25	8	CHILE
237	Chile	4	4	4	4	4	2	3	3	4	5	5	3	4	4	4	4	5	3	5	5	3	0	1	23	6	CHILE
238	Chile	5	5	5	5	4	4	4	4	4	4	4	5	3	4	3	4	4	3	4	5	5	90	1	24	6	CHILE
239	Chile	1	3	2	2	5	5	5	5	5	5	5	1	2	5	4	5	5	5	4	2	1	20	2	22	5	CHILE
240	Chile	5	5	5	5	5	5	5	5	5	5	5	1	5	5	5	5	5	5	5	5	5	1	1	22	5	CHILE
241	Chile	3	4	4	4	4	4	5	3	4	4	4	5	3	4	3	1	1	1	5	5	5	99	1	22	5	CHILE
242	Chile	4	4	4	4	4	4	4	4	3	3	4	4	3	3	3	3	3	3	5	4	5	60	1	21	5	CHILE
243	Chile	3	4	3	4	5	5	5	4	4	2	5	3	5	5	5	3	4	3	4	4	4	50	1	25	7	CHILE
244	Chile	5	5	5	5	4	5	5	4	4	3	4	5	4	4	3	3	3	3	3	3	5	30	1	21	4	CHILE
245	Chile	4	4	4	4	3	4	4	3	4	5	4	3	1	2	1	3	3	2	4	3	3	60	1	24	7	CHILE
246	Chile	4	5	5	5	5	5	5	5	4	4	4	2	5	5	5	4	4	4	4	4	4	60	1	24	5	CHILE
247	Chile	4	4	4	4	4	4	4	4	5	5	5	3	4	4	3	4	4	4	4	4	4	45	1	22	4	CHILE
248	Chile	4	4	4	4	5	5	5	5	5	5	5	5	3	3	3	3	3	3	4	4	5	20	1	21	4	CHILE
249	Chile	4	3	4	4	4	4	4	3	5	4	4	3	2	4	3	3	3	3	3	3	4	20	1	24	6	CHILE
250	Chile	2	3	4	3	4	3	4	5	1	4	4	3	4	5	4	4	4	3	5	2	4	30	1	22	5	CHILE
251	Chile	4	5	4	4	4	4	4	4	4	5	4	4	3	4	4	4	4	3	5	5	5	60	1	22	5	CHILE
252	Chile	4	4	4	5	4	5	5	5	4	4	4	3	5	5	4	4	4	4	5	5	5	60	2	23	5	CHILE
253	Chile	4	4	4	4	3	4	3	3	4	4	4	2	3	3	3	4	4	4	4	4	4	3	1	21	4	CHILE
254	Chile	4	3	4	4	4	3	4	4	4	5	5	5	4	3	3	3	3	3	4	4	3	90	2	22	4	CHILE
255	Chile	3	4	4	4	4	4	4	4	3	4	4	2	3	3	5	4	3	5	5	5	5	10	1	20	3	CHILE
256	Chile	4	4	3	5	5	5	5	5	5	5	5	5	3	3	3	3	3	3	4	3	5	60	1	22	4	CHILE
257	Chile	4	3	4	4	5	5	5	5	3	4	4	4	2	3	3	3	4	3	2	3	2	60	1	20	2	CHILE
258	Chile	4	5	4	5	5	5	5	4	5	5	5	3	3	4	3	3	3	3	5	5	5	35	1	25	6	CHILE
259	Chile	5	5	5	5	5	4	5	5	4	4	5	3	3	4	3	3	3	3	4	4	3	20	1	24	5	CHILE
260	Chile	4	4	4	4	3	4	4	4	4	3	4	2	3	3	3	-1	-1	-1	-1	-1	-1	20	1	21	4	CHILE
261	Chile	5	5	5	5	5	5	4	1	5	5	5	1	4	3	3	5	4	4	5	4	4	20	1	24	8	CHILE
262	Chile	3	3	4	5	3	3	3	3	3	3	3	3	3	3	3	3	3	3	3	3	3	30	1	23	5	CHILE
263	Chile	5	5	4	4	4	4	4	3	4	5	5	2	4	4	2	4	4	4	4	4	5	30	1	22	5	CHILE
264	Chile	5	5	5	5	5	4	5	4	4	5	4	1	4	4	5	5	5	5	4	4	5	99	1	21	4	CHILE
265	Chile	5	5	5	5	5	5	4	4	5	5	5	2	2	2	1	4	3	2	4	4	3	90	1	24	6	CHILE
266	Chile	5	5	5	5	1	2	3	3	2	5	3	5	4	4	2	1	1	1	4	1	1	15	1	24	6	CHILE
267	Chile	5	4	3	4	5	5	5	4	5	4	5	3	3	4	3	3	3	3	4	4	5	40	2	21	3	CHILE
268	Chile	4	4	4	4	5	5	5	3	4	5	4	4	4	4	4	4	4	4	5	4	5	70	1	22	5	CHILE
269	Chile	5	5	5	5	5	5	5	2	5	5	5	1	5	4	3	5	5	5	5	5	1	30	1	22	4	CHILE
270	Chile	3	3	4	5	4	4	4	3	4	4	4	3	3	4	3	3	3	3	4	4	3	90	1	23	5	CHILE
271	Chile	4	4	5	5	3	3	3	4	4	3	4	3	3	3	3	4	4	3	4	4	5	30	1	23	5	CHILE
272	Chile	4	3	3	4	4	5	4	4	5	5	5	2	3	3	3	3	3	3	3	4	4	30	1	23	5	CHILE
273	Chile	4	5	4	5	4	5	5	2	5	5	5	1	1	2	2	5	3	3	5	5	5	80	2	22	5	CHILE
274	Chile	4	4	3	4	3	3	3	3	4	5	4	3	3	4	3	4	3	2	3	3	3	30	2	23	5	CHILE
275	Chile	4	4	5	4	4	5	4	4	4	5	4	3	5	4	3	4	4	3	4	4	4	50	1	21	4	CHILE
276	Chile	4	4	4	4	4	5	4	4	3	4	4	3	3	4	3	4	4	4	4	4	4	20	1	25	6	CHILE
277	Chile	4	5	3	4	5	5	5	5	2	4	5	2	2	3	3	4	4	3	4	4	4	99	1	22	5	CHILE
278	Chile	4	5	5	5	4	5	5	3	4	4	4	3	4	4	3	3	3	3	4	4	4	99	2	26	9	CHILE
279	Chile	4	3	3	4	4	5	5	4	4	5	4	2	5	4	3	4	5	3	4	3	3	20	1	22	5	CHILE
280	Chile	4	4	4	4	5	5	5	5	5	5	5	4	2	4	3	3	4	4	4	4	4	30	1	25	6	CHILE
281	Chile	2	2	2	2	4	4	4	4	3	4	4	2	2	1	2	3	3	3	3	3	3	60	1	26	7	CHILE
282	Chile	2	2	2	2	3	3	3	3	2	3	2	3	4	4	4	4	4	4	4	4	4	60	1	26	7	CHILE
283	Chile	3	4	3	5	2	4	4	3	3	3	4	3	4	4	4	3	3	3	4	4	4	60	1	24	6	CHILE
284	Chile	5	5	5	5	5	5	5	5	5	5	5	5	4	4	3	3	3	3	5	5	5	30	2	29	8	CHILE
285	Chile	3	4	3	5	5	5	5	5	5	5	5	5	3	5	4	4	4	4	4	4	4	20	2	22	5	CHILE
286	Chile	4	5	5	4	4	4	5	4	4	4	4	4	4	4	4	4	4	4	4	4	4	30	1	21	4	CHILE
287	Chile	4	5	5	5	5	5	5	5	4	4	4	5	4	5	4	5	5	4	5	5	5	60	2	23	6	CHILE
288	Chile	5	-1	-1	-1	5	-1	-1	-1	1	4	4	5	5	5	5	5	5	5	5	5	5	15	1	21	4	CHILE
289	Chile	4	4	4	4	4	5	5	4	4	5	5	2	3	2	2	4	4	4	4	4	5	99	1	22	4	CHILE
290	Chile	5	5	5	5	5	5	5	5	5	5	5	3	5	5	5	4	4	4	5	5	3	10	1	22	3	CHILE
291	Chile	4	4	4	5	5	5	5	5	5	5	5	5	3	3	3	3	3	3	4	4	4	90	1	25	3	CHILE
292	Chile	5	5	5	5	4	4	3	4	3	3	4	5	4	4	3	4	4	4	4	4	4	60	1	21	4	CHILE
293	Chile	3	4	3	4	5	5	5	5	4	2	5	4	2	3	1	4	4	3	3	4	5	25	2	23	6	CHILE
294	Chile	4	2	3	4	3	3	3	3	3	4	3	2	1	3	3	3	3	3	2	2	1	15	1	18	1	CHILE
295	Chile	3	5	5	5	5	5	5	5	5	5	5	5	4	1	5	5	5	5	5	5	5	70	1	18	1	CHILE
296	Chile	5	5	5	5	5	5	5	4	5	5	5	5	3	3	3	4	3	2	5	3	4	90	1	20	1	CHILE
297	Chile	5	5	5	5	5	5	5	5	5	5	5	2	4	4	4	3	4	3	5	5	5	99	2	18	1	CHILE
298	Chile	3	4	4	4	4	4	4	4	1	3	4	2	1	3	3	3	3	3	3	3	3	5	1	19	2	CHILE
299	Chile	3	4	5	5	5	5	5	5	5	5	5	3	1	1	1	4	2	1	4	5	5	70	1	18	1	CHILE
300	Chile	5	5	4	4	5	3	3	3	4	4	4	5	4	4	4	4	3	3	5	5	3	1	1	18	1	CHILE
301	Chile	3	4	3	4	5	4	4	4	4	5	4	3	3	3	3	3	4	3	5	5	5	90	1	18	1	CHILE
302	Chile	4	4	4	4	5	5	5	5	4	5	5	2	3	3	2	4	3	3	4	4	3	90	1	18	1	CHILE
303	Chile	4	4	4	5	5	5	5	5	5	4	5	3	3	4	3	3	3	3	5	5	4	30	1	20	2	CHILE
304	Chile	4	4	4	5	5	5	5	4	5	5	4	5	4	5	5	4	4	4	5	5	5	60	1	18	1	CHILE
305	Chile	4	4	4	5	5	5	5	5	5	5	5	5	4	5	4	5	5	5	5	5	5	60	2	21	4	CHILE
306	Chile	4	4	5	5	5	5	5	5	5	5	5	3	3	4	3	5	5	5	5	5	5	60	1	21	4	CHILE
307	Chile	5	4	3	5	5	5	5	5	2	5	5	5	5	5	5	5	5	5	5	5	5	15	1	21	4	CHILE
308	Chile	3	3	4	5	4	3	5	3	3	4	5	4	3	4	3	3	3	3	4	4	4	3	1	19	0	CHILE
309	Chile	1	1	1	1	1	1	1	1	5	5	5	1	1	1	1	1	1	1	5	3	1	0	1	20	2	CHILE
310	Chile	4	4	4	5	5	5	5	5	4	5	4	5	4	4	4	4	4	3	5	5	5	60	1	18	0	CHILE
311	Chile	5	4	4	5	4	3	3	3	3	3	5	3	3	3	3	4	4	3	5	5	5	30	1	20	1	CHILE
312	Chile	3	3	5	5	5	5	5	5	4	5	5	5	4	5	3	3	3	3	4	3	5	60	2	18	0	CHILE
313	Chile	4	3	3	5	4	1	5	4	4	5	5	5	3	4	3	2	3	3	5	3	3	30	1	18	1	CHILE
314	Chile	3	3	3	4	5	5	5	5	4	5	5	1	3	4	4	1	1	3	3	3	3	0	1	19	1	CHILE
315	Chile	3	5	5	3	5	5	5	5	5	5	5	1	1	3	1	2	2	3	3	1	5	60	1	18	1	CHILE
316	Chile	3	4	3	4	5	4	5	4	4	4	4	4	3	4	4	3	4	4	4	4	4	30	2	18	1	CHILE
317	Chile	5	4	4	5	5	5	5	5	5	5	5	1	4	5	4	5	5	5	5	5	5	90	2	18	1	CHILE
318	Chile	5	5	5	5	5	5	5	5	5	5	5	3	3	4	3	2	2	4	5	5	5	15	2	20	2	CHILE
319	Chile	4	4	4	4	3	3	3	3	3	5	5	3	5	5	5	3	3	3	5	5	5	60	2	18	1	CHILE
320	Chile	4	4	5	5	5	5	5	4	4	5	5	5	3	4	3	3	3	3	5	4	3	30	1	18	1	CHILE
321	Chile	4	4	5	4	5	5	5	5	5	5	5	2	3	3	3	3	3	3	5	5	4	51	2	26	5	CHILE
322	Chile	3	4	4	3	3	4	3	4	4	4	4	3	3	3	3	4	4	3	3	4	3	30	1	18	1	CHILE
323	Chile	4	4	3	4	4	5	5	5	5	5	5	2	4	4	3	3	3	2	4	5	5	15	2	19	2	CHILE
324	Chile	4	4	4	4	3	5	5	5	5	2	5	5	3	4	3	4	3	3	5	3	3	30	1	18	1	CHILE
325	Chile	3	3	2	3	4	4	5	5	4	4	5	3	4	3	3	3	2	1	5	5	5	90	2	19	2	CHILE
326	Chile	3	4	3	3	5	5	5	4	4	5	5	2	4	4	3	1	1	1	4	5	5	60	1	19	2	CHILE
327	Chile	4	4	4	4	4	4	4	3	3	3	4	3	3	3	3	3	3	3	3	3	3	15	2	21	3	CHILE
328	Chile	1	1	1	1	1	1	1	1	1	1	1	5	1	1	1	1	1	1	1	1	1	1	1	21	3	CHILE
329	Chile	1	1	1	1	1	2	3	4	2	1	3	3	1	2	3	1	2	3	2	1	2	60	1	18	1	CHILE
330	Chile	4	5	4	5	5	5	4	5	4	5	5	2	4	4	4	4	4	5	5	4	5	15	1	18	1	CHILE
331	Chile	4	4	5	5	5	5	5	5	5	5	5	5	4	4	4	4	4	4	4	5	5	20	1	23	1	CHILE
332	Chile	2	2	2	1	2	2	2	2	2	2	2	4	3	3	3	3	3	3	3	3	3	20	1	19	1	CHILE
333	Chile	5	5	5	5	5	5	5	5	5	5	5	5	4	4	4	4	4	4	5	5	5	30	1	18	1	CHILE
334	Chile	5	4	5	5	5	4	3	4	5	5	5	3	4	4	3	4	4	4	5	4	4	40	1	18	0	CHILE
335	Chile	4	4	5	5	5	5	5	4	4	4	5	2	4	4	3	3	4	4	4	4	4	25	1	22	5	CHILE
336	Chile	3	3	3	4	5	5	5	4	5	5	5	5	3	3	3	4	4	3	5	5	3	20	1	19	1	CHILE
337	Chile	4	3	3	4	3	5	4	4	4	5	5	3	4	4	3	4	4	2	4	4	4	20	1	18	1	CHILE
338	Chile	3	4	3	4	4	4	2	3	4	5	4	4	3	3	3	4	2	2	4	3	2	60	2	18	1	CHILE
339	Chile	3	3	3	3	3	4	4	4	4	4	4	3	3	4	3	4	4	4	4	3	3	80	1	19	1	CHILE
340	Chile	4	4	4	4	5	5	4	5	4	5	5	3	3	3	3	4	4	4	3	4	4	30	1	18	1	CHILE
341	Chile	3	3	3	2	4	4	4	4	4	4	4	3	3	3	3	3	3	3	3	3	3	60	2	18	1	CHILE
342	Chile	2	2	2	5	3	3	3	3	2	2	2	4	5	5	5	5	5	5	5	5	5	30	1	26	7	CHILE
343	Chile	5	5	5	5	5	5	5	5	5	5	5	5	5	5	5	4	5	5	5	5	5	70	1	18	1	CHILE
344	Chile	5	5	4	5	5	5	5	4	5	5	5	1	3	4	3	4	4	4	4	4	4	70	1	34	7	CHILE
345	Chile	4	3	3	4	3	3	3	3	4	4	4	3	4	3	2	4	4	3	3	3	3	60	1	18	1	CHILE
346	Chile	5	5	5	5	5	5	5	5	5	5	5	3	3	4	3	5	5	5	3	3	3	30	1	17	1	CHILE
347	Chile	3	4	4	5	5	5	5	5	4	4	5	3	1	3	3	1	1	3	3	4	4	30	1	22	5	CHILE
348	Chile	4	4	4	4	4	4	3	3	2	4	3	3	3	4	4	3	3	3	3	4	3	10	2	18	0	CHILE
349	Chile	2	1	1	3	3	5	5	5	4	3	4	3	2	2	1	2	4	2	4	4	5	11	1	18	1	CHILE
350	Chile	3	4	4	3	4	4	4	3	3	4	3	4	4	3	4	3	4	3	4	3	2	30	2	18	1	CHILE
351	Chile	4	5	5	5	4	4	5	4	3	4	4	3	3	3	3	4	4	3	3	2	5	15	2	18	1	CHILE
352	Chile	4	4	4	4	4	4	5	4	4	4	4	2	3	3	3	3	3	3	4	4	5	80	2	18	1	CHILE
353	Chile	4	4	4	4	4	4	4	4	4	4	4	4	5	5	5	4	4	4	4	4	4	90	1	18	1	CHILE
354	Chile	1	1	4	5	3	4	4	2	3	3	3	2	2	2	3	3	2	2	3	4	3	20	1	18	1	CHILE
355	Chile	4	3	3	4	5	5	5	5	3	5	5	4	3	4	3	3	3	3	4	4	4	30	1	18	1	CHILE
356	Chile	4	2	3	4	5	5	5	5	5	5	5	1	5	5	5	5	5	5	5	5	5	12	1	18	1	CHILE
357	Chile	3	3	1	4	3	5	3	5	5	2	5	1	1	1	1	1	3	1	5	1	1	30	1	19	2	CHILE
358	Chile	4	4	5	5	4	5	5	5	4	4	4	5	3	4	2	4	4	4	4	5	5	60	1	19	2	CHILE
359	Chile	5	5	5	4	5	5	4	4	5	5	5	1	4	4	5	5	4	5	5	5	5	30	1	18	1	CHILE
360	Chile	4	4	4	4	4	4	4	4	4	4	4	2	4	4	4	4	4	4	4	4	4	30	1	18	1	CHILE
361	Chile	5	5	5	5	5	5	5	5	5	5	5	4	5	5	5	4	3	4	5	5	5	80	1	21	4	CHILE
362	Chile	5	4	4	5	5	4	4	4	4	4	4	2	4	4	4	4	4	4	4	4	4	60	1	18	1	CHILE
363	Chile	2	3	2	3	3	2	3	2	3	2	3	3	3	2	3	3	2	3	3	2	3	40	1	19	1	CHILE
364	Chile	5	4	4	4	4	4	4	4	4	4	4	2	2	3	2	4	4	4	2	3	4	40	1	34	6	CHILE
365	Chile	3	3	3	3	3	3	3	3	4	4	4	2	4	4	4	3	3	3	3	3	3	15	1	20	2	CHILE
366	Chile	5	5	5	5	5	5	5	5	4	3	3	3	3	4	4	3	3	3	3	3	3	30	1	19	1	CHILE
367	Chile	3	3	3	3	3	3	3	3	3	3	3	3	3	3	3	3	3	3	3	3	3	10	1	18	1	CHILE
368	Chile	4	4	4	4	4	3	4	4	4	3	3	4	5	2	3	4	4	4	4	4	5	99	1	19	1	CHILE
369	Chile	3	3	3	3	5	5	5	4	4	3	4	2	3	3	3	4	2	3	2	2	3	60	1	18	1	CHILE
370	Chile	3	5	3	4	3	2	5	5	1	5	5	4	3	3	4	3	3	3	5	4	4	30	2	23	6	CHILE
371	Chile	4	4	4	5	5	5	5	5	4	4	4	5	4	4	3	3	4	4	4	4	5	30	2	23	6	CHILE
372	Chile	4	4	4	5	4	4	4	3	3	2	4	3	4	4	4	4	4	3	4	5	3	60	2	22	5	CHILE
373	Chile	4	5	3	5	2	5	2	4	4	5	5	1	2	3	3	5	5	5	4	4	3	30	2	24	5	CHILE
374	Chile	4	4	4	5	5	4	5	3	5	5	5	1	3	3	3	3	4	3	5	5	5	40	2	24	6	CHILE
375	Chile	4	4	4	4	4	4	4	3	4	4	4	2	4	4	4	4	4	4	4	4	4	20	2	24	6	CHILE
376	Chile	4	4	4	4	4	5	4	4	4	2	5	5	5	5	5	5	5	5	5	5	5	60	1	27	9	CHILE
377	Chile	5	5	5	5	4	5	5	5	3	4	5	3	5	5	5	4	4	4	5	4	2	50	2	21	4	CHILE
378	Chile	4	4	4	4	4	4	4	3	4	4	4	4	4	4	4	3	3	3	4	4	4	5	1	26	7	CHILE
379	Chile	5	4	4	5	5	5	5	5	5	5	3	4	5	5	3	4	4	5	5	5	5	60	2	25	5	CHILE
380	Chile	4	1	4	4	4	3	5	4	3	4	4	4	3	3	3	3	3	3	4	4	4	60	2	23	5	CHILE
381	Chile	4	4	4	4	4	4	4	4	5	5	5	1	5	5	4	5	5	5	5	5	5	45	1	27	6	CHILE
382	Chile	4	4	5	5	5	5	5	5	3	5	5	5	4	4	4	3	4	4	3	3	3	20	2	27	8	CHILE
383	Chile	5	5	5	5	5	5	5	5	4	4	5	1	5	5	5	4	4	4	4	4	4	60	1	24	7	CHILE
384	Chile	4	4	4	4	4	4	4	4	5	5	4	4	4	4	4	4	4	4	5	5	5	60	2	25	7	CHILE
385	Chile	5	5	3	5	5	5	5	3	5	5	5	5	1	3	3	5	5	5	5	4	4	30	2	27	8	CHILE
386	Chile	4	5	4	4	5	5	5	5	4	4	4	3	4	4	3	4	3	4	5	5	5	70	1	25	5	CHILE
387	Chile	3	4	3	4	5	5	5	5	4	5	5	5	2	2	2	3	3	3	5	5	5	80	2	23	5	CHILE
388	Chile	4	4	4	4	4	4	4	4	4	4	4	2	3	3	3	3	3	3	3	3	3	30	1	22	5	CHILE
389	Chile	5	5	5	5	5	5	5	5	5	5	5	1	3	4	5	4	4	5	4	4	4	9	2	22	4	CHILE
